# Supplementary material for: Health care workers’ experiences during the COVID-19 pandemic: a scoping review
Source: Hum Resour Health. 2022 Mar 24;20:27. doi: 10.1186/s12960-022-00724-1 (PMC8943506; doi:10.1186/s12960-022-00724-1)
Supplement: Supplementary file 2 — Additional file 2: Table S2. List of included papers. The file lists the 161 included papers, detailing the title, authors, publication year and DOI link. [file 12960_2022_724_MOESM2_ESM.xlsx]

## Sheet: List of included papers
Title	Authors	Publication Year	DOI
"Goodbye … Through a Glass Door": Emotional Experiences of Working in COVID-19 Acute Care Hospital Environments	Lapum J, Nguyen M, Fredericks S, Lai S, McShane J.	2020	10.1177/0844562120982420
"Making Sure We Are All Okay": Healthcare Workers' Strategies for Emotional Connectedness During the COVID-19 Pandemic	Bender AE, Berg KA, Miller EK, Evans KE, Holmes MR.	2021	10.1007/s10615-020-00781-w
"The COVID-19 outbreak"-An empirical phenomenological study on perceptions and psychosocial considerations surrounding the immediate incorporation of final-year Spanish nursing and medical students into the health system	Collado-Boira EJ, Ruiz-Palomino E, Salas-Media P, Folch-Ayora A, Muriach M, Baliño P.	2020	10.1016/j.nedt.2020.104504
"We All Really Need to just Take a Breath": Composite Narratives of Hospital Doctors' Well-Being during the COVID-19 Pandemic	Creese J, Byrne JP, Conway E, Barrett E, Prihodova L, Humphries N.	2021	10.3390/ijerph18042051
[Concerns and demands regarding COVID-19. Survey of health personnel]	Ortiz Z, Antonietti L, Capriati A, Ramos S, Romero M, Mariani J, Ortiz F, Pecheny M.	2020
[Impact of COVID-19-pandemic on Clinical Care, Work Flows and Staff at a University Hospital: Results of an Interview-study at the UKE]	Härter M, Bremer D, Scherer M, von dem Knesebeck O, Koch-Gromus U.	2020	10.1055/a-1226-6828
[Risk perception of COVID-19 pandemic among health care providers: qualitative study conducted at the King Baudoin Hospital in Guédiawaye, the first hospital faced with managing a community-acquired COVID-19 case in Senegal]	Sougou NM, Diouf JB, Diallo AA, Seck I.	2020	10.11604/pamj.supp.2020.37.23.25389
200 Years of Florence and the challenges of nursing practices management in the COVID-19 pandemic	Geremia DS, Vendruscolo C, Celuppi IC, Adamy EK, Toso BRGO, Souza JB.	2020	10.1590/1518-8345.4576.3358
A cross sectional study of midwifery students' experiences of COVID-19: Uncertainty and expendability	Kuliukas L, Hauck Y, Sweet L, Vasilevski V, Homer C, Wynter K, Wilson A, Szabo R, Bradfield Z.	2021	10.1016/j.nepr.2021.102988
A hybrid inductive-abductive analysis of health workers' experiences and wellbeing during the COVID-19 pandemic in the United States	Hennein R, Lowe S.	2020	10.1371/journal.pone.0240646
A mixed-methods sequential explanatory design comparison between COVID-19 infection control guidelines' applicability and their protective value as perceived by Israeli healthcare workers, and healthcare executives' response	Gesser-Edelsburg A, Cohen R, Shahbari NAE, Hijazi R.	2020	10.1186/s13756-020-00812-8
A model for occupational stress amongst paediatric and adult critical care staff during COVID-19 pandemic	Feeley T, Ffrench-O'Carroll R, Tan MH, Magner C, L'Estrange K, O'Rathallaigh E, Whelan S, Lyons B, O'Connor E.	2021	10.1007/s00420-021-01670-6
A National Study of Community Health Centers' Readiness to Address COVID-19	Damian AJ, Gonzalez M, Oo M, Anderson D.	2021	10.3122/jabfm.2021.S1.200167
A Phenomenological Study of Nurse Managers' and Assistant Nurse Managers' Experiences during the COVID-19 Pandemic in the United States	White JH.	2021	10.1111/jonm.13304
A phenomenological study of the lived experience of nurses in the battle of COVID-19	Gunawan J, Aungsuroch Y, Marzilli C, Fisher ML, Nazliansyah, Sukarna A.	2021	10.1016/j.outlook.2021.01.020
A qualitative exploration of the experiences of school nurses during COVID-19 pandemic as the frontline primary health care professionals	Lee RLT, West S, Tang ACY, Cheng HY, Chong CYY, Chien WT, Chan SWC.	2020	10.1016/j.outlook.2020.12.003
A qualitative study of the vocational and psychological perceptions and issues of transdisciplinary nurses during the COVID-19 outbreak	Fan J, Hu K, Li X, Jiang Y, Zhou X, Gou X, Li X.	2020	10.18632/aging.103533
A qualitative study on the experiences of the first nurses assigned to COVID-19 units in Turkey	Yıldırım N, Aydoğan A, Bulut M.	2021	10.1111/jonm.13291
A qualitative study on the psychological experience of caregivers of COVID-19 patients	Sun N, Wei L, Shi S, Jiao D, Song R, Ma L, Wang H, Wang C, Wang Z, You Y, Liu S, Wang H.	2020	10.1016/j.ajic.2020.03.018
A stoic and altruistic orientation towards their work: a qualitative study of healthcare professionals' experiences of awaiting a COVID-19 test result	Missel M, Bernild C, Dagyaran I, Christensen SW, Berg SK.	2020	10.1186/s12913-020-05904-0
A study on the psychological needs of nurses caring for patients with coronavirus disease 2019 from the perspective of the existence, relatedness, and growth theory	Yin X, Zeng L.	2020	10.1016/j.ijnss.2020.04.002
Addressing General Surgery Residents' Concerns in the Early Phase of the COVID-19 Pandemic	He K, Stolarski A, Whang E, Kristo G.	2020	10.1016/j.jsurg.2020.04.003
An Experience of Otorhinolaryngologists as Frontline Worker with Novel Coronavirus: A Qualitative Analysis	Kaur R, Kaur A, Kumar P.	2021	10.1007/s12070-021-02369-3
Barriers to using personal protective equipment by healthcare staff during the COVID-19 outbreak in China	Fan J, Jiang Y, Hu K, Chen X, Xu Q, Qi Y, Yin H, Gou X, Liang S.	2020	10.1097/MD.0000000000023310
Beyond PPE: a mixed qualitative-quantitative study capturing the wider issues affecting doctors' well-being during the COVID-19 pandemic	Cubitt LJ, Im YR, Scott CJ, Jeynes LC, Molyneux PD.	2021	10.1136/bmjopen-2021-050223
Burnout and job satisfaction of healthcare workers in Slovenian nursing homes in rural areas during the COVID-19 pandemic	Leskovic L, Erjavec K, Leskovar R, Vukovič G.	2020	10.26444/aaem/128236
Canadian emergency medicine and critical care physician perspectives on pandemic triage in COVID-19	Mulla A, Bigham BL, Frolic A, Christian MD.	2020	10.5055/jem.2020.0484
Canadian emergency physician psychological distress and burnout during the first 10 weeks of COVID-19: A mixed-methods study	de Wit K, Mercuri M, Wallner C, Clayton N, Archambault P, Ritchie K, Gérin-Lajoie C, Gray S, Schwartz L, Chan T; Network of Canadian Emergency Researchers.	2020	10.1002/emp2.12225
Challenges experienced by ICU nurses throughout the provision of care for COVID-19 patients: A qualitative study	Moradi Y, Baghaei R, Hosseingholipour K, Mollazadeh F.	2021	10.1111/jonm.13254
Challenges faced by pediatric nursing workers in the face of the COVID-19 pandemic	Góes FGB, Silva ACSSD, Santos ASTD, Pereira-Ávila FMV, Silva LJD, Silva LFD, Goulart MCEL.	2020	10.1590/1518-8345.4550.3367
Challenges, experience and coping of health professionals in delivering healthcare in an urban slum in India during the first 40 days of COVID-19 crisis: a mixed method study	George CE, Inbaraj LR, Rajukutty S, de Witte LP.	2020	10.1136/bmjopen-2020-042171
Changes to Rehabilitation Service Delivery and the Associated Physician Perspectives During the COVID-19 Pandemic: A Mixed-Methods Needs Assessment Study	Yu JC, McIntyre M, Dow H, Robinson L, Winston P.	2020	10.1097/PHM.0000000000001516
Community perspectives on the COVID-19 response, Zimbabwe	Mackworth-Young CR, Chingono R, Mavodza C, McHugh G, Tembo M, Chikwari CD, Weiss HA, Rusakaniko S, Ruzario S, Bernays S, Ferrand RA.	2021	10.2471/BLT.20.260224
COVID-19 and Independent Abortion Providers: Findings from a Rapid-Response Survey	Roberts SCM, Schroeder R, Joffe C.	2020	10.1363/psrh.12163
COVID-19 and surgery: A thematic analysis of unintended consequences on performance, practice and surgical training	Whelehan DF, Connelly TM, Ridgway PF.	2021	10.1016/j.surge.2020.07.006
Covid-19 changes to maternity care: Experiences of Australian doctors	Szabo RA, Wilson AN, Homer C, Vasilevski V, Sweet L, Wynter K, Hauck Y, Kuliukas L, Bradfield Z.	2021	10.1111/ajo.13307
COVID-19 confessions: a qualitative exploration of healthcare workers experiences of working with COVID-19	Bennett P, Noble S, Johnston S, Jones D, Hunter R.	2020	10.1136/bmjopen-2020-043949
COVID-19 Pandemic: Perspective From Italian Pediatric Emergency Physicians	Monzani A, Ragazzoni L, Della Corte F, Rabbone I, Franc JM.	2020	10.1017/dmp.2020.198
Developing services for long COVID: lessons from a study of wounded healers	Ladds E, Rushforth A, Wieringa S, Taylor S, Rayner C, Husain L, Greenhalgh T.	2021	10.7861/clinmed.2020-0962
Die COVID-19-Pandemie im akutstationären Setting aus Sicht von Führungspersonen und Hygienefachkräften in der Pflege - Eine qualitative Studie	Silies K, Schley A, Sill J, Fleischer S, Müller M, Balzer K.	2020	10.1024/1012-5302/a000756
Dilemmas With Restrictive Visiting Policies in Dutch Nursing Homes During the COVID-19 Pandemic: A Qualitative Analysis of an Open-Ended Questionnaire With Elderly Care Physicians	Sizoo EM, Monnier AA, Bloemen M, Hertogh CMPM, Smalbrugge M.	2020	10.1016/j.jamda.2020.10.024
Dispatched nurses' experience of wearing full gear personal protective equipment to care for COVID-19 patients in China-A descriptive qualitative study	Chen F, Zang Y, Liu Y, Wang X, Lin X.	2021	10.1111/jocn.15753
Drivers and mediators of healthcare workers' anxiety in one of the most affected hospitals by COVID-19: a qualitative analysis	Fang M, Xia B, Tian T, Hao Y, Wu Z.	2021	10.1136/bmjopen-2020-045048
Early experiences of radiographers in Ireland during the COVID-19 crisis	Foley SJ, O'Loughlin A, Creedon J.	2020	10.1186/s13244-020-00910-6
Elderly care in the time of coronavirus: Perceptions and experiences of care home staff in Pakistan	Bilal A, Saeed MA, Yousafzai T.	2020	10.1002/gps.5386
Emotional Experience and Feelings during First COVID-19 Outbreak Perceived by Physical Therapists: A Qualitative Study in Madrid, Spain	Palacios-Ceña D, Fernández-de-Las-Peñas C, Florencio LL, de-la-Llave-Rincón AI, Palacios-Ceña M.	2020	10.3390/ijerph18010127
Expectations, Fears and Perceptions of doctors during Covid-19 Pandemic	Urooj U, Ansari A, Siraj A, Khan S, Tariq H.	2020	10.12669/pjms.36.COVID19-S4.2643
Experience of physicians during COVID-19 in a developing country: a qualitative study of Pakistan	Haq W, Said F, Batool S, Awais HM.	2021	10.3855/jidc.13954
Experiences and attitudes of midwives during the birth of a pregnant woman with COVID-19 infection: A qualitative study	González-Timoneda A, Hernández Hernández V, Pardo Moya S, Alfaro Blazquez R.	2020	10.1016/j.wombi.2020.12.001
Experiences and needs of direct support staff working with people with intellectual disabilities during the COVID-19 pandemic: A thematic analysis	Embregts PJCM, Tournier T, Frielink N.	2021	10.1111/jar.12812
Experiences and Psychological Adjustments of Nurses Who Voluntarily Supported COVID-19 Patients in Hubei Province, China	Cui S, Zhang L, Yan H, Shi Q, Jiang Y, Wang Q, Chu J.	2020	10.2147/PRBM.S283876
Experiences and psychosocial problems of nurses caring for patients diagnosed with COVID-19 in Turkey: A qualitative study	Kackin O, Ciydem E, Aci OS, Kutlu FY.	2020	10.1177/0020764020942788
Experiences of Australian podiatrists working through the 2020 coronavirus (COVID-19) pandemic: an online survey	Williams CM, Couch A, Haines T, Menz HB.	2021	10.1186/s13047-021-00449-9
Experiences of clinical first-line nurses treating patients with COVID-19: A qualitative study	Tan R, Yu T, Luo K, Teng F, Liu Y, Luo J, Hu D.	2020	10.1111/jonm.13095
Experiences of early graduate medical students working in New York hospitals during the COVID-19 pandemic: a mixed methods study	Pravder HD, Langdon-Embry L, Hernandez RJ, Berbari N, Shelov SP, Kinzler WL.	2021	10.1186/s12909-021-02543-9
Experiences of front-line nurses combating coronavirus disease-2019 in China: A qualitative analysis	Liu YE, Zhai ZC, Han YH, Liu YL, Liu FP, Hu DY.	2020	10.1111/phn.12768
Experiences of geriatric nurses in nursing home settings across four countries in the face of the COVID-19 pandemic	Sarabia-Cobo C, Pérez V, de Lorena P, Hermosilla-Grijalbo C, Sáenz-Jalón M, Fernández-Rodríguez A, Alconero-Camarero AR.	2021	10.1111/jan.14626
Experiences of healthcare providers of older adults with cancer during the COVID-19 pandemic	Krok-Schoen JL, Pisegna JL, BrintzenhofeSzoc K, MacKenzie AR, Canin B, Plotkin E, Boehmer LM, Shahrokni A.	2021	10.1016/j.jgo.2020.09.021
Experiences of Home Health Care Workers in New York City During the Coronavirus Disease 2019 Pandemic: A Qualitative Analysis	Sterling MR, Tseng E, Poon A, Cho J, Avgar AC, Kern LM, Ankuda CK, Dell N.	2020	10.1001/jamainternmed.2020.3930
Experiences of mental health professionals supporting front-line health and social care workers during COVID-19: qualitative study	Billings J, Biggs C, Ching BCF, Gkofa V, Singleton D, Bloomfield M, Greene T.	2021	10.1192/bjo.2021.29
Experiences of New Zealand registered nurses of Chinese ethnicity during the COVID-19 pandemic	Song J, McDonald C.	2020	10.1111/jocn.15607
Experiences of nurses caring for patients with COVID-19 in Turkey: A phenomenological enquiry	Muz G, Erdoğan Yüce G.	2021	10.1111/jonm.13240
Experiences of Nurses During the COVID-19 Pandemic: A Mixed-Methods Study	LoGiudice JA, Bartos S.	2021	10.4037/aacnacc2021816
Experiences of nurses who have children when caring for COVID-19 patients	Coşkun Şimşek D, Günay U.	2021	10.1111/inr.12651
Experiences of nursing students as healthcare aid during the COVID-19 pandemic in Spain: A phemonenological research study	Casafont C, Fabrellas N, Rivera P, Olivé-Ferrer MC, Querol E, Venturas M, Prats J, Cuzco C, Frías CE, Pérez-Ortega S, Zabalegui A.	2021	10.1016/j.nedt.2020.104711
Exploring nurses' experiences of psychological distress during care of patients with COVID-19: a qualitative study	Galehdar N, Kamran A, Toulabi T, Heydari H.	2020	10.1186/s12888-020-02898-1
Exploring nurses' perception of taking care of patients with coronavirus disease (COVID-19): A qualitative study	Galehdar N, Toulabi T, Kamran A, Heydari H.	2020	10.1002/nop2.616
Exploring stress coping strategies of frontline emergency health workers dealing Covid-19 in Pakistan: A qualitative inquiry	Munawar K, Choudhry FR.	2021	10.1016/j.ajic.2020.06.214
Exploring the challenges faced by frontline workers in health and social care amid the COVID-19 pandemic: experiences of frontline workers in the English Midlands region, UK	Nyashanu M, Pfende F, Ekpenyong M.	2020	10.1080/13561820.2020.1792425
Factors associated with work-related burnout in NHS staff during COVID-19: a cross-sectional mixed methods study	Gemine R, Davies GR, Tarrant S, Davies RM, James M, Lewis K.	2021	10.1136/bmjopen-2020-042591
Factors Impeding Health-Care Professionals to Effectively Treat Coronavirus Disease 2019 Patients in Pakistan: A Qualitative Investigation	Raza A, Matloob S, Abdul Rahim NF, Abdul Halim H, Khattak A, Ahmed NH, Nayab DE, Hakeem A, Zubair M.	2020	10.3389/fpsyg.2020.572450
Family medicine research assistants' experiences during COVID-19 pandemic: A qualitative study	Aksoy H, Ayhan Başer D, Fidancı İ, Arsava EY, Cankurtaran M.	2020	10.1111/ijcp.13975
Final-year nursing students called to work: Experiences of a rushed labour insertion during the COVID-19 pandemic	Gómez-Ibáñez R, Watson C, Leyva-Moral JM, Aguayo-González M, Granel N.	2020	10.1016/j.nepr.2020.102920
From zero to hero: An exploratory study examining sudden hero status among nonphysician health care workers during the COVID-19 pandemic	Hennekam S, Ladge J, Shymko Y.	2020	10.1037/apl0000832
Frontline healthcare workers' experiences with personal protective equipment during the COVID-19 pandemic in the UK: a rapid qualitative appraisal	Hoernke K, Djellouli N, Andrews L, Lewis-Jackson S, Manby L, Martin S, Vanderslott S, Vindrola-Padros C.	2021	10.1136/bmjopen-2020-046199
Front-line Nursing Home Staff Experiences During the COVID-19 Pandemic	White EM, Wetle TF, Reddy A, Baier RR.	2021	10.1016/j.jamda.2020.11.022
General practitioner trainees' career perspectives after COVID-19: a qualitative study in China	Yin Y, Chu X, Han X, Cao Y, Di H, Zhang Y, Zeng X.	2021	10.1186/s12875-020-01364-x
General Practitioners' Experiences During the First Phase of the COVID-19 Pandemic in Italy: A Critical Incident Technique Study	Kurotschka PK, Serafini A, Demontis M, Serafini A, Mereu A, Moro MF, Carta MG, Ghirotto L.	2021	10.3389/fpubh.2021.623904
Global vascular surgeons' experience, stressors, and coping during the coronavirus disease 2019 pandemic	Shalhub S, Mouawad NJ, Malgor RD, Johnson AP, Wohlauer MV, Coogan SM, Loveland KA, Cuff RF, Leonardi C, Coleman DM, Sheahan MG 3rd, Woo K.	2021	10.1016/j.jvs.2020.08.030
Hardships in Italian Prisons During the COVID-19 Emergency: The Experience of Healthcare Personnel	Testoni I, Francioli G, Biancalani G, Libianchi S, Orkibi H.	2021	10.3389/fpsyg.2021.619687
Healthcare Providers' Challenges During the Coronavirus Disease (COVID-19) Pandemic: A Qualitative Approach	Ness MM, Saylor J, Di Fusco LA, Evans K.	2021	10.1111/nhs.12820
Healthcare providers experience of working during the COVID-19 pandemic: A qualitative study	Eftekhar Ardebili M, Naserbakht M, Bernstein C, Alazmani-Noodeh F, Hakimi H, Ranjbar H.	2020	10.1016/j.ajic.2020.10.001
Hearing the Voices of Wingless Angels: A Critical Content Analysis of Nurses' COVID-19 Experiences	Arasli H, Furunes T, Jafari K, Saydam MB, Degirmencioglu Z.	2020	10.3390/ijerph17228484
Hospital Nursing Staff Perceptions of Resources Provided by Their Organizations During the COVID-19 Pandemic	Cho H, Sagherian K, Steege LM.	2021	10.1177/2165079920987543
Hospital staff well-being during the first wave of COVID-19: Staff perspectives	Digby R, Winton-Brown T, Finlayson F, Dobson H, Bucknall T.	2020	10.1111/inm.12804
How has Covid-19 affected mental health nurses and the delivery of mental health nursing care in the UK? Results of a mixed methods study	Foye U, Dalton-Locke C, Harju-Seppänen J, Lane R, Beames L, Vera San Juan N, Johnson S, Simpson A.	2021	10.1111/jpm.12745
Impact of COVID-19: Nursing challenges to meeting the care needs of people with developmental disabilities	Desroches ML, Ailey S, Fisher K, Stych J.	2021	10.1016/j.dhjo.2020.101015
Impact of the COVID-19 pandemic on the core functions of primary care: will the cure be worse than the disease? A qualitative interview study in Flemish GPs	Verhoeven V, Tsakitzidis G, Philips H, Van Royen P.	2020	10.1136/bmjopen-2020-039674
Infection prevention and control during COVID-19 pandemic: realities from health care workers in a north central state in Nigeria	Ilesanmi OS, Afolabi AA, Akande A, Raji T, Mohammed A.	2021	10.1017/S0950268821000017
Insights on COVID-19 From Community Health Worker State Leaders	Mayfield-Johnson S, Smith DO, Crosby SA, Haywood CG, Castillo J, Bryant-Williams D, Jay K, Seguinot M, Smith T, Moore N, Wennerstrom A.	2020	10.1097/JAC.0000000000000351
Instructive Messages and Lessons From Chinese Countermarching Nurses of Caring for COVID-19 Patients: A Qualitative Study	He Q, Li T, Su Y, Luan Y.	2021	10.1177/1043659620950447
Intensive care nurses' experiences during the COVID-19 pandemic: A qualitative study	Fernández-Castillo RJ, González-Caro MD, Fernández-García E, Porcel-Gálvez AM, Garnacho-Montero J.	2021	10.1111/nicc.12589
Interprofessional primary care during COVID-19: a survey of the provider perspective	Donnelly C, Ashcroft R, Bobbette N, Mills C, Mofina A, Tran T, Vader K, Williams A, Gill S, Miller J.	2021	10.1186/s12875-020-01366-9
'It was difficult, but our struggle to touch lives gave us strength': The experience of nurses working on COVID-19 wards	Deliktas Demirci A, Oruc M, Kabukcuoglu K.	2020	10.1111/jocn.15602
Italian Nurses' experiences during the COVID-19 pandemic: a qualitative analysis of internet posts	Fontanini R, Visintini E, Rossettini G, Caruzzo D, Longhini J, Palese A.	2021	10.1111/inr.12669
Leading Through Chaos: Perspectives From Nurse Executives	Losty LS, Bailey KD.	2021	10.1097/NAQ.0000000000000456
Lessons from Italian front-line nurses' experiences during the COVID-19 pandemic: A qualitative descriptive study	Catania G, Zanini M, Hayter M, Timmins F, Dasso N, Ottonello G, Aleo G, Sasso L, Bagnasco A.	2020	10.1111/jonm.13194
Listening to Hospital Personnel's Narratives during the COVID-19 Outbreak	Daphna-Tekoah S, Megadasi Brikman T, Scheier E, Balla U.	2020	10.3390/ijerph17176413
Mental health among outpatient reproductive health care providers during the US COVID-19 epidemic	Comfort AB, Krezanoski PJ, Rao L, El Ayadi A, Tsai AC, Goodman S, Harper CC.	2021	10.1186/s12978-021-01102-1
Mixed Method Study to Explore Ethical Dilemmas and Health Care Workers' Willingness to Work Amid COVID-19 Pandemic in Palestine	Maraqa B, Nazzal Z, Zink T.	2021	10.3389/fmed.2020.576820
Moral distress of medical family therapists and their physician colleagues during the transition to COVID-19	Patterson JE, Edwards TM, Griffith JL, Wright S.	2021	10.1111/jmft.12504
Neonatal nursing during the COVID-19 global pandemic: A thematic analysis of personal reflections	Shaw C, Gallagher K, Petty J, Mancini A, Boyle B.	2021	10.1016/j.jnn.2021.03.011
Novice nurse's transitioning to emergency nurse during COVID-19 pandemic: A qualitative study	García-Martín M, Roman P, Rodriguez-Arrastia M, Diaz-Cortes MDM, Soriano-Martin PJ, Ropero-Padilla C.	2021	10.1111/jonm.13148
Nurse Practitioners Rising to the Challenge During the COVID-19 Pandemic in Long-Term Care Homes	McGilton KS, Krassikova A, Boscart V, Sidani S, Iaboni A, Vellani S, Escrig-Pinol A.	2021	10.1093/geront/gnab030
Nurse Reports of Stressful Situations during the COVID-19 Pandemic: Qualitative Analysis of Survey Responses	Arnetz JE, Goetz CM, Arnetz BB, Arble E.	2020	10.3390/ijerph17218126
Nurses' ethical challenges caring for people with COVID-19: A qualitative study	Jia Y, Chen O, Xiao Z, Xiao J, Bian J, Jia H.	2021	10.1177/0969733020944453
Nurses' experiences of being recruited and transferred to a new sub-intensive care unit devoted to COVID-19 patients	Danielis M, Peressoni L, Piani T, Colaetta T, Mesaglio M, Mattiussi E, Palese A.	2021	10.1111/jonm.13253
Nurses' experiences regarding shift patterns in isolation wards during the COVID-19 pandemic in China: A qualitative study	Gao X, Jiang L, Hu Y, Li L, Hou L.	2020	10.1111/jocn.15464
Nurses' psychological changes and coping strategies during home isolation for the 2019 novel coronavirus in China: A qualitative study	Zhang MM, Niu N, Zhi XX, Zhu P, Wu B, Wu BN, Meng AF, Zhao Y.	2021	10.1111/jan.14572
Nursing during the COVID-19 outbreak: A phenomenological study	Arcadi P, Simonetti V, Ambrosca R, Cicolini G, Simeone S, Pucciarelli G, Alvaro R, Vellone E, Durante A.	2021	10.1111/jonm.13249
Nursing experiences of COVID-19 outbreak in Iran: A qualitative study	Kalateh Sadati A, Zarei L, Shahabi S, Heydari ST, Taheri V, Jiriaei R, Ebrahimzade N, Lankarani KB.	2020	10.1002/nop2.604
Nursing perspectives on care delivery during the early stages of the covid-19 pandemic: A qualitative study	Schroeder K, Norful AA, Travers J, Aliyu S.	2020	10.1016/j.ijnsa.2020.100006
Overcoming the challenge of COVID-19: A grounded theory approach to rural nurses' experiences	Ohta R, Matsuzaki Y, Itamochi S.	2020	10.1002/jgf2.410
Perceived barriers to the practice of preventive measures for COVID-19 pandemic among health professionals in public health facilities of the Gamo zone, southern Ethiopia: a phenomenological study	Mersha A, Shibiru S, Girma M, Ayele G, Bante A, Kassa M, Abebe S, Shewangizaw M.	2021	10.1186/s12889-021-10256-3
Perceptions and experiences of healthcare workers during the COVID-19 pandemic in the UK	Vindrola-Padros C, Andrews L, Dowrick A, Djellouli N, Fillmore H, Bautista Gonzalez E, Javadi D, Lewis-Jackson S, Manby L, Mitchinson L, Mulcahy Symmons S, Martin S, Regenold N, Robinson H, Sumray K, Singleton G, Syversen A, Vanderslott S, Johnson G.	2020	10.1136/bmjopen-2020-040503
Perceptions, Experiences, and Challenges of Physicians Involved in Dementia Care During the COVID-19 Lockdown in India: A Qualitative Study	Banerjee D, Vajawat B, Varshney P, Rao TS.	2021	10.3389/fpsyt.2020.615758
Pflege in Zeiten von COVID-19: Onlinebefragung von Leitungskräften zu Herausforderungen, Belastungen und Bewältigungsstrategien	Hower KI, Pfaff H, Pförtner TK.	2020	10.1024/1012-5302/a000752
Preparedness of Our Emergency Department During the Coronavirus Disease Outbreak from the Nurses' Perspectives: A Qualitative Research Study	Hou Y, Zhou Q, Li D, Guo Y, Fan J, Wang J.	2020	10.1016/j.jen.2020.07.008
Primary Care Practitioners' Barriers to and Experience of COVID-19 Epidemic Control in China: a Qualitative Study	Xu Z, Ye Y, Wang Y, Qian Y, Pan J, Lu Y, Fang L.	2020	10.1007/s11606-020-06107-3
Primary drivers and psychological manifestations of stress in frontline healthcare workforce during the initial COVID-19 outbreak in the United States	Norful AA, Rosenfeld A, Schroeder K, Travers JL, Aliyu S.	2021	10.1016/j.genhosppsych.2021.01.001
Professional roles and relationships during the COVID-19 pandemic: a qualitative study among US clinicians	Butler CR, Wong SPY, Vig EK, Neely CS, O'Hare AM.	2021	10.1136/bmjopen-2020-047782
Providing targeted psychological support to frontline nurses involved in the management of COVID-19: An action research	Chen S, Liu JE, Bai X, Yue P, Luo S.	2021	10.1111/jonm.13255
Psychological distress among Iranian health-care providers exposed to coronavirus disease 2019 (COVID-19): a qualitative study	Alizadeh A, Khankeh HR, Barati M, Ahmadi Y, Hadian A, Azizi M.	2020	10.1186/s12888-020-02889-2
Psychosocial burden of healthcare professionals in times of COVID-19 - a survey conducted at the University Hospital Augsburg	Zerbini G, Ebigbo A, Reicherts P, Kunz M, Messman H.	2020	10.3205/000281
Psychosocial impact on frontline health and social care professionals in the UK during the COVID-19 pandemic: a qualitative interview study	Aughterson H, McKinlay AR, Fancourt D, Burton A.	2021	10.1136/bmjopen-2020-047353
Rapid ethnographic assessment of the COVID-19 pandemic April 2020 'surge' and its impact on service delivery in an Acute Care Medical Emergency Department and Trauma Center	Palinkas LA, Whiteside L, Nehra D, Engstrom A, Taylor M, Moloney K, Zatzick DF.	2020	10.1136/bmjopen-2020-041772
Reactions and feelings of health professionals in the care of hospitalized patients with suspected covid-19	Paula ACR, Carletto AGD, Lopes D, Ferreira JC, Tonini NS, Trecossi SPC.	2021	10.1590/1983-1447.2021.20200160
Reflections on the lived experience of working with limited personal protective equipment during the COVID-19 crisis	Iheduru-Anderson K.	2021	10.1111/nin.12382
'Reluctant pioneer': A qualitative study of doctors' experiences as patients with long COVID	Taylor AK, Kingstone T, Briggs TA, O'Donnell CA, Atherton H, Blane DN, Chew-Graham CA.	2021	10.1111/hex.13223
Resilience in the time of pandemic: The experience of community pharmacists during COVID-19	Austin Z, Gregory P.	2021	10.1016/j.sapharm.2020.05.027
Restructuring in a GP practice during the COVID-19 pandemic - a focus-group study	Renaa T, Brekke M.	2021	10.4045/tidsskr.20.0713
Sacrificed: Ontario Healthcare Workers in the Time of COVID-19	Brophy JT, Keith MM, Hurley M, McArthur JE.	2021	10.1177/1048291120974358
South Korean Nurses' Experiences with Patient Care at a COVID-19-Designated Hospital: Growth after the Frontline Battle against an Infectious Disease Pandemic	Lee N, Lee HJ.	2020	10.3390/ijerph17239015
The effect of COVID-19 pandemic on the mental health of Canadian critical care nurses providing patient care during the early phase pandemic: A mixed method study	Crowe S, Howard AF, Vanderspank-Wright B, Gillis P, McLeod F, Penner C, Haljan G.	2020	10.1016/j.iccn.2020.102999
The Experiences and Perceptions of Health-Care Workers During the COVID-19 Pandemic in Muscat, Oman: A Qualitative Study	Al Ghafri T, Al Ajmi F, Anwar H, Al Balushi L, Al Balushi Z, Al Fahdi F, Al Lawati A, Al Hashmi S, Al Ghamari A, Al Harthi M, Kurup P, Al Lamki M, Al Manji A, Al Sharji A, Al Harthi S, Gibson E.	2020	10.1177/2150132720967514
The experiences of health-care providers during the COVID-19 crisis in China: a qualitative study	Liu Q, Luo D, Haase JE, Guo Q, Wang XQ, Liu S, Xia L, Liu Z, Yang J, Yang BX.	2020	10.1016/S2214-109X(20)30204-7
The experiences of healthcare workers during the COVID-19 crisis in Lagos, Nigeria: A qualitative study	Okediran JO, Ilesanmi OS, Fetuga AA, Onoh I, Afolabi AA, Ogunbode O, Olajide L, Kwaghe AV, Balogun MS.	2020	10.18683/germs.2020.1228
The experiences of nurses infected with COVID-19 in Wuhan, China: a qualitative study	He J, Liu L, Chen X, Qi B, Liu Y, Zhang Y, Bai J.	2021	10.1111/jonm.13256
The impact of COVID-19 on alcohol and other drug nurses' provision of care: A qualitative descriptive study	Searby A, Burr D.	2021	10.1111/jocn.15732
The Impact of COVID-19 on nurses working in a University Health System in Singapore: A qualitative descriptive study	Goh YS, Ow Yong QYJ, Chen TH, Ho SHC, Chee YIC, Chee TT.	2020	10.1111/inm.12826
The impact of COVID-19 pandemic on rheumatology practice: a cross-sectional multinational study	Ziadé N, Hmamouchi I, El Kibbi L, Abdulateef N, Halabi H, Abutiban F, Hamdi W, El Rakawi M, Eissa M, Masri B.	2020	10.1007/s10067-020-05428-2
The impact of the COVID-19 pandemic on child health and the provision of Care in Paediatric Emergency Departments: a qualitative study of frontline emergency care staff	Conlon C, McDonnell T, Barrett M, Cummins F, Deasy C, Hensey C, McAuliffe E, Nicholson E.	2021	10.1186/s12913-021-06284-9
The impact of the COVID-19 pandemic on medical assistance in dying in Canada and the relationship of public health laws to private understandings of the legal order	Tremblay-Huet S, McMorrow T, Wiebe E, Kelly M, Hennawy M, Sum B.	2020	10.1093/jlb/lsaa087
The influence of empowered work environments on the psychological experiences of nursing assistants during COVID-19: a qualitative study	Travers JL, Schroeder K, Norful AA, Aliyu S.	2020	10.1186/s12912-020-00489-9
The influence of experiences of involvement in the COVID-19 rescue task on the professional identity among Chinese nurses: A qualitative study	Sheng Q, Zhang X, Wang X, Cai C.	2020	10.1111/jonm.13122
The Intersection of Work and Home Challenges Faced by Physician Mothers During the Coronavirus Disease 2019 Pandemic: A Mixed-Methods Analysis	Halley MC, Mathews KS, Diamond LC, Linos E, Sarkar U, Mangurian C, Sabry H, Goyal MK, Olazo K, Miller EG, Jagsi R, Linos E.	2021	10.1089/jwh.2020.8964
The Lived Experience of ICU Clinicians During the Coronavirus Disease 2019 Outbreak: A Qualitative Study	Kentish-Barnes N, Morin L, Cohen-Solal Z, Cariou A, Demoule A, Azoulay E.	2021	10.1097/CCM.0000000000004939
The Lived Experience of Nurses Caring for Patients with COVID-19 in Iran: A Phenomenological Study	Karimi Z, Fereidouni Z, Behnammoghadam M, Alimohammadi N, Mousavizadeh A, Salehi T, Mirzaee MS, Mirzaee S.	2020	10.2147/RMHP.S258785
The Psychological Change Process of Frontline Nurses Caring for Patients with COVID-19 during Its Outbreak	Zhang Y, Wei L, Li H, Pan Y, Wang J, Li Q, Wu Q, Wei H.	2020	10.1080/01612840.2020.1752865
The psychological experiences of Lebanese ground zero front-line nurses during the most recent COVID-19 outbreak post Beirut blast: A qualitative study	Fawaz M, Itani M.	2021	10.1177/00207640211004989
The psychosocial effects of being quarantined following exposure to COVID-19: A qualitative study of Lebanese health care workers	Fawaz M, Samaha A.	2020	10.1177/0020764020932202
The Role of Uncertainty in the Experiences of Nurses During the Covid-19 Pandemic: A Phenomenological Study	Nelson H, Hubbard Murdoch N, Norman K.	2021	10.1177/0844562121992202
The support needs of Australian primary health care nurses during the COVID-19 pandemic	Halcomb E, Williams A, Ashley C, McInnes S, Stephen C, Calma K, James S.	2020	10.1111/jonm.13108
Triggers of mental health problems among frontline healthcare workers during the COVID-19 pandemic in private care homes and domiciliary care agencies: Lived experiences of care workers in the Midlands region, UK	Nyashanu M, Pfende F, Ekpenyong MS.	2020	10.1111/hsc.13204
Understanding the factors influencing healthcare providers' burnout during the outbreak of COVID-19 in Jordanian hospitals	Algunmeeyn A, El-Dahiyat F, Altakhineh MM, Azab M, Babar ZU.	2020	10.1186/s40545-020-00262-y
US Clinicians' Experiences and Perspectives on Resource Limitation and Patient Care During the COVID-19 Pandemic	Butler CR, Wong SPY, Wightman AG, O'Hare AM.	2020	10.1001/jamanetworkopen.2020.27315
Voices from the frontline: findings from a thematic analysis of a rapid online global survey of maternal and newborn health professionals facing the COVID-19 pandemic	Semaan A, Audet C, Huysmans E, Afolabi B, Assarag B, Banke-Thomas A, Blencowe H, Caluwaerts S, Campbell OMR, Cavallaro FL, Chavane L, Day LT, Delamou A, Delvaux T, Graham WJ, Gon G, Kascak P, Matsui M, Moxon S, Nakimuli A, Pembe A, Radovich E, van den Akker T, Benova L.	2020	10.1136/bmjgh-2020-002967
Wahrnehmungen von Pflegenden im Bereich der Intensivpflege während der COVID-19-Pandemie	Begerow A, Michaelis U, Gaidys U.	2020	10.1024/1012-5302/a000744
'We are in this together' voices of speech-language pathologists working in South African healthcare contexts during level 4 and level 5 lockdown of COVID-19	Adams SN, Seedat J, Coutts K, Kater KA.	2021	10.4102/sajcd.v68i1.792
We are not heroes-The flipside of the hero narrative amidst the COVID19-pandemic: A Danish hospital ethnography	Halberg N, Jensen PS, Larsen TS.	2021	10.1111/jan.14811
Work environment of hospital nurses during the COVID-19 pandemic in Brazil	Santos JLGD, Balsanelli AP, Freitas EO, Menegon FHA, Carneiro IA, Lazzari DD, Menezes JAL, Erdmann AL, Camponogara S.	2021	10.1111/inr.12662
